# Supplementary material for: Diagnostic Value of EUS-FNA in the Differential Diagnosis of Esophageal Strictures Lacking Typical Malignant Features
Source: Diagnostics (Basel). 2025 Sep 26;15(19):2470. doi: 10.3390/diagnostics15192470 (PMC12524196; doi:10.3390/diagnostics15192470)
Supplement: Supplementary file 1 [file diagnostics-15-02470-s001.zip]

Archive with 1 entries (1 files):
- diagnostics-3839050-supplementary.pdf
